# Supplementary material for: Microporous Borocarbonitrides BxCyNz: Synthesis, Characterization, and Promises for CO2 Capture
Source: Nanomaterials (Basel). 2023 Feb 15;13(4):734. doi: 10.3390/nano13040734 (PMC9960740; doi:10.3390/nano13040734)
Supplement: Supplementary file 1 [file nanomaterials-13-00734-s001.zip]

Archive with 1 entries (1 files):
- nanomaterials-2201165-supplementary.pdf
